# Supplementary material for: Effects of dual-task training on cognitive-motor learning and cortical activation: A non-randomized clinical trial in healthy young adults
Source: PLoS One. 2025 May 8;20(5):e0322036. doi: 10.1371/journal.pone.0322036 (PMC12061167; doi:10.1371/journal.pone.0322036)
Supplement: S3 Data — (XLSX) [file pone.0322036.s003.xlsx]

## Sheet: DEMOGRAPHICS
		DOMINANT SIDE	HEIGHT (inches)	WEIGHT (lbs)	BMI (kg/(m*m))
		R	65	120	20
		R	66	128	20.7
		R	76	200	24.4
		R	68	205	31.2
		R	65	140	23.3
		R	75	200	25
		R	64	130	22.4
		R	64	128	22
		R	72	163	22.2
		R	61	105	19.8
		R	66	150	24.2
		R	74	180	23.1
		R	69	230	34
		R	62	135	24.7
		R	70	145	20.8
		R	72	149	20.2
		R	67	140	21.9
		R	71	200	27.9

## Sheet: TRAINING - DT Center Time
SIMPLE					COMPLEX
VISIT 2	VISIT 3	VISIT 4	VISIT 5	VISIT 6	VISIT 2	VISIT 3	VISIT 4	VISIT 5	VISIT 6	* Please note that visits 2-6 comprise the 5 training visits
12.4563	14.1754	14.0002	13.3895	13.0117	12.5693	13.4279	14.4773	13.7483	15.0602
14.93	15.2461	16.1167	17.9377	17.9155	15.8636	14.3927	15.9953	19.0674	17.5643
13.9164	16.0107	17.4201	16.5386	19.06	14.4974	16.0532	16.067	15.1183	19.7736
10.0858	11.6098	20.1193	14.8832	16.1743	9.67156	12.0757	20.2198	14.9939	15.1372
12.4766	15.7981	16.2257	18.5847	18.4427	10.0508	15.6599	16.5437	18.1451	18.9269
6.50887	5.62056	8.62156	10.3927	9.46033	5.6406	6.06533	7.19867	8.30356	9.37644
15.8859	19.0124	19.4768	21.7921	21.6777	17.069	19.5629	19.9501	21.9334	20.7419
18.4443	20.4383	19.0236	18.3558	19.8087	18.872	19.9119	17.0437	19.3591	19.3656
10.8531	15.7	18.9163	20.5794	20.044	11.0416		17.6409	19.9279	19.8717
19.3284	19.4571	23.7462	22.7166	21.3473	19.7172	19.0468	22.9738	22.0452	21.6316
13.8019	15.1526	14.993	16.7207	15.986	14.1481	15.2837	15.3663	15.2982	15.7788
12.2144	11.6259	14.0784	14.0707	13.2139	10.9379	12.4756	13.697	14.0547	14.8992
4.7	10.5029	9.72622	10.918	10.4996		10.0932	9.45489	9.21222	8.70889
22.7881	22.7197	25.661	23.9961	24.2363	21.9903	23.4218	23.7721	25.0586	26.4579
14.6596	17.4782	19.3337	21.3086	22.2313	12.263	14.4008	18.7109	22.8636	22.1586
15.4159	18.9546	18.7592	21.123	19.3928	15.628	17.7697	20.4268	20.5818	18.026
15.3147	18.131	18.8871	17.8004	21.3102	17.1727	17.9097	18.4839	17.8119	20.3264
13.1086	16.0469	13.7766	14.5164	16.671	13.6972	13.837	14.0961	15.0724	14.5344

## Sheet: TESTING - Center Time
DURING BLOCK WITH SIMPLE RT CONDITION FOR DUAL-TASK						DURING BLOCK WITH COMPLEX RT CONDITION FOR DUAL-TASK
SINGLE (Motor) TASK			DUAL-TASK			SINGLE (Motor) TASK			DUAL-TASK
VISIT 1 (Pre-)	VISIT 7 (Post-)	VISIT 8 (1- Week Follow-Up)	VISIT 1 (Pre-)	VISIT 7 (Post-)	VISIT 8 (1- Week Follow-Up)	VISIT 1 (Pre-)	VISIT 7 (Post-)	VISIT 8 (1- Week Follow-Up)	VISIT 1 (Pre-)	VISIT 7 (Post-)	VISIT 8 (1- Week Follow-Up)
9.02733	14.4997	18.0617	11.6	13.8773	19.3963	13.2307	15.238	20.0053	14.5697	15.968	17.4813
7.674	13.3613	17.471	13.0633	14.4317	14.7103	9.36033	13.0897	16.5443	13.5017	14.5517	20.13
9.851	19.782	19.024	8.41367	16.369	18.7853	14.105	17.406	17.9293	13.005	19.6777	13.7997
8.42233	13.725	15.4017	8.26	13.8497	13.3917	10.4953	13.0897	16.6627	9.733	13.223	14.9917
6.511	15.6213	14.8573	6.19433	12.5447	14.6273	7.895	18.5787	17.6823	8.42767	18.7077	13.0673
4.52467	11.3913	10.9207	5.64533	11.9103	14.6607	5.34833	13.1033	16.332	6.664	9.733	13.4517
13.7467	18.1447	19.5573	13.5117	20.2397	20.33	17.4803	19.417	21.2697	12.8477	19.918	21.9487
6.76233	18.197	17.0583	5.89667	21.112	19.1263	13.421	16.849	18.5183	14.1293	18.3567	20.4067
4.251	13.6747	17.3057	5.251	15.727	22.0487	7.78133	16.4887	17.041	9.503	17.576	19.2523
19.4813	25.7717	21.706	17.396	26.0453	17.299	19.3373	23.907	23.6277	16.733	24.5503	22.01
8.765	15.337	15.2047	9.77933	15.6437	15.365	10.9993	15.8883	17.0023	13.1277	16.1183	17.863
13.072	15.4153	15.212	11.735	13.8187	15.9027	11.3823	15.8367	14.622	11.4057	15.4	15.7087
6.33933	9.80467	9.81433	8.067	10.9463	9.478	7.93567	8.515	11.873	7.61833	9.99433	11.0777
14.2097	22.2673	14.936	15.11	20.086	19.4953	19.4373	27.6293	28.3573	21.2147	26.2317	21.281
8.307	16.9303	22.352	7.52167	19.5513	21.4907	9.67467	20.9893	21.71	11.298	21.7727	20.9937
11.9413	21.7547	21.1797	10.951	20.207	20.5537	15.328	20.9743	21.067	12.995	19.267	20.7523
9.77867	19.643	18.0257	11.2843	21.2897	19.8323	11.1393	20.0947	16.5027	12.043	20.912	19.257
8.872	11.9857	15.8283	10.71	14.171	15.6157	10.11	12.615	14.1503	12.0297	12.0593	13.878

## Sheet: TESTING - Reaction Time
ID	conditon	visit	Block	N_sounds	N_correct	N_outlier	Outlier_rate	N_incorrect	Incorrect_rate	median_RT_total	median_RT_correct
1	SRT	1	1	9	8	0	0	0	0	411.31	411.31
1	SRT	1	2	9	8	0	0	0	0	236.33	236.33
1	SRT	1	3	12	11	1	9.09091	0	0	229.5	229.5
1	CRT	1	4	11	10	0	0	0	0	339.55	339.55
1	CRT	1	5	11	10	0	0	0	0	341.96	341.96
1	CRT	1	6	12	11	0	0	0	0	414.15	414.15
1	SRT	1	7	9	8	0	0	0	0	223.625	223.625
1	SRT	1	8	11	10	1	10	0	0	235.2	235.2
1	SRT	1	9	11	10	1	10	0	0	180.825	180.825
1	SRT	1	10	9	8	1	12.5	0	0	250.31	250.31
1	SRT	1	11	10	9	0	0	0	0	213.44	213.44
1	SRT	1	12	10	9	0	0	0	0	237.42	237.42
1	CRT	1	13	9	7	0	0	1	12.5	280.72	284.71
1	CRT	1	14	8	7	0	0	0	0	370.88	370.88
1	CRT	1	15	8	7	0	0	0	0	378.15	378.15
1	CRT	1	16	9	8	0	0	0	0	379.78	379.78
1	CRT	1	17	11	10	1	10	0	0	398.53	398.53
1	CRT	1	18	9	8	1	12.5	0	0	354.43	354.43
1	SRT	7	1	12	11	0	0	0	0	224.74	224.74
1	SRT	7	2	11	10	0	0	0	0	211.08	211.08
1	SRT	7	3	7	6	0	0	0	0	194.925	194.925
1	CRT	7	4	11	9	0	0	1	10	261.9	263.63
1	CRT	7	5	9	7	0	0	1	12.5	364.32	364.35
1	CRT	7	6	8	6	0	0	1	14.2857	307.78	302.42
1	SRT	7	7	11	10	1	10	0	0	207.425	207.425
1	SRT	7	8	8	7	1	14.2857	0	0	225.36	225.36
1	SRT	7	9	9	8	0	0	0	0	195.02	195.02
1	SRT	7	10	10	9	1	11.1111	0	0	232.22	232.22
1	SRT	7	11	9	8	1	12.5	0	0	223.915	223.915
1	SRT	7	12	7	6	0	0	0	0	243.125	243.125
1	CRT	7	13	10	9	0	0	0	0	331.57	331.57
1	CRT	7	14	9	8	0	0	0	0	350.09	350.09
1	CRT	7	15	11	10	1	10	0	0	333.97	333.97
1	CRT	7	16	11	8	0	0	2	20	354.39	346.845
1	CRT	7	17	9	8	0	0	0	0	295.75	295.75
1	CRT	7	18	12	11	1	9.09091	0	0	347.45	347.45
2	SRT	1	1	9	8	0	0	0	0	684.88	684.88
2	SRT	1	2	9	8	0	0	0	0	283.73	283.73
2	SRT	1	3	9	8	1	12.5	0	0	206.525	206.525
2	CRT	1	4	11	9	1	11.1111	1	10	367.95	379.6
2	CRT	1	5	7	6	0	0	0	0	442.63	442.63
2	CRT	1	6	8	6	0	0	1	14.2857	448.42	508.835
2	SRT	1	7	10	9	1	11.1111	0	0	293.81	293.81
2	SRT	1	8	11	10	0	0	0	0	376.435	376.435
2	SRT	1	9	11	10	0	0	0	0	311.23	311.23
2	SRT	1	10	9	8	0	0	0	0	416.22	416.22
2	SRT	1	11	9	8	0	0	0	0	303.59	303.59
2	SRT	1	12	9	8	0	0	0	0	321.34	321.34
2	CRT	1	13	10	9	0	0	0	0	326.28	326.28
2	CRT	1	14	11	9	0	0	1	10	519.975	553.72
2	CRT	1	15	8	7	0	0	0	0	464.63	464.63
2	CRT	1	16	9	8	0	0	0	0	450.805	450.805
2	CRT	1	17	9	8	0	0	0	0	358.62	358.62
2	CRT	1	18	10	9	0	0	0	0	480.55	480.55
2	SRT	7	1	9	8	1	12.5	0	0	231.82	231.82
2	SRT	7	2	11	10	0	0	0	0	248.435	248.435
2	SRT	7	3	11	10	0	0	0	0	235.83	235.83
2	CRT	7	4	9	6	0	0	2	25	303.51	421.145
2	CRT	7	5	10	9	1	11.1111	0	0	333.66	333.66
2	CRT	7	6	12	10	1	10	1	9.09091	435.81	427.205
2	SRT	7	7	11	10	0	0	0	0	270.75	270.75
2	SRT	7	8	10	9	0	0	0	0	251.78	251.78
2	SRT	7	9	12	11	0	0	0	0	210.93	210.93
2	SRT	7	10	9	8	0	0	0	0	269.425	269.425
2	SRT	7	11	10	9	0	0	0	0	212.73	212.73
2	SRT	7	12	12	11	0	0	0	0	234.19	234.19
2	CRT	7	13	10	9	0	0	0	0	308.44	308.44
2	CRT	7	14	9	7	0	0	1	12.5	364.45	396.29
2	CRT	7	15	9	4	0	0	4	50	291.94	321.955
2	CRT	7	17	11	9	0	0	1	10	372.13	381.97
2	CRT	7	18	10	7	0	0	2	22.2222	267.67	267.67
2	CRT	7	19	9	8	1	12.5	0	0	385.055	385.055
3	SRT	1	1	13	12	1	8.33333	0	0	184.94	184.94
3	SRT	1	2	9	8	0	0	0	0	177.29	177.29
3	SRT	1	3	8	7	0	0	0	0	170.26	170.26
3	CRT	1	4	9	8	0	0	0	0	318.27	318.27
3	CRT	1	5	10	9	1	11.1111	0	0	300.93	300.93
3	CRT	1	6	10	9	1	11.1111	0	0	331.16	331.16
3	SRT	1	7	10	9	1	11.1111	0	0	210.13	210.13
3	SRT	1	9	10	9	1	11.1111	0	0	272.23	272.23
3	SRT	1	10	10	9	0	0	0	0	189.43	189.43
3	SRT	1	11	11	10	1	10	0	0	284.425	284.425
3	SRT	1	12	9	8	0	0	0	0	191.48	191.48
3	SRT	1	13	11	10	0	0	0	0	264.25	264.25
3	CRT	1	14	11	10	1	10	0	0	325.855	325.855
3	CRT	1	15	8	7	0	0	0	0	338.12	338.12
3	CRT	1	16	11	10	0	0	0	0	285.735	285.735
3	CRT	1	17	10	9	0	0	0	0	317.55	317.55
3	CRT	1	18	10	9	1	11.1111	0	0	259.08	259.08
3	CRT	1	19	12	11	0	0	0	0	302.17	302.17
3	SRT	7	1	9	8	1	12.5	0	0	167.905	167.905
3	SRT	7	2	10	9	1	11.1111	0	0	181.56	181.56
3	SRT	7	3	8	7	0	0	0	0	189.02	189.02
3	CRT	7	4	9	7	0	0	1	12.5	248.3	254.96
3	CRT	7	5	11	9	0	0	1	10	260.68	273.98
3	CRT	7	6	9	8	1	12.5	0	0	236.31	236.31
3	SRT	7	8	8	7	0	0	0	0	154.24	154.24
3	SRT	7	9	9	8	0	0	0	0	200.075	200.075
3	SRT	7	10	11	10	1	10	0	0	178.32	178.32
3	SRT	7	11	8	7	0	0	0	0	210.53	210.53
3	SRT	7	12	8	7	0	0	0	0	175.28	175.28
3	SRT	7	13	10	9	0	0	0	0	200.33	200.33
3	CRT	7	14	9	8	0	0	0	0	274.015	274.015
3	CRT	7	15	11	10	1	10	0	0	291.34	291.34
3	CRT	7	16	10	9	0	0	0	0	268.08	268.08
3	CRT	7	17	11	10	1	10	0	0	288.695	288.695
3	CRT	7	18	10	8	0	0	1	11.1111	290.61	308.09
3	CRT	7	19	12	10	0	0	1	9.09091	251.53	255.33
4	SRT	1	1	9	8	1	12.5	0	0	224.905	224.905
4	SRT	1	2	10	9	1	11.1111	0	0	224.62	224.62
4	SRT	1	3	10	9	1	11.1111	0	0	240.3	240.3
4	CRT	1	4	8	6	0	0	1	14.2857	253.84	272.115
4	CRT	1	5	10	8	0	0	1	11.1111	298.69	303.95
4	CRT	1	6	10	9	1	11.1111	0	0	318.89	318.89
4	SRT	1	7	9	8	0	0	0	0	235.315	235.315
4	SRT	1	8	11	10	1	10	0	0	251	251
4	SRT	1	9	10	9	1	11.1111	0	0	205.26	205.26
4	SRT	1	10	10	9	0	0	0	0	266.78	266.78
4	SRT	1	11	9	8	1	12.5	0	0	216.62	216.62
4	SRT	1	12	11	10	1	10	0	0	231.56	231.56
4	CRT	1	13	11	9	0	0	1	10	277.165	278.21
4	CRT	1	14	11	8	0	0	2	20	418.815	418.815
4	CRT	1	15	9	8	0	0	0	0	353.73	353.73
4	CRT	1	16	8	5	0	0	2	28.5714	349.08	349.08
4	CRT	1	17	11	10	0	0	0	0	333.65	333.65
4	CRT	1	18	10	9	0	0	0	0	370.81	370.81
4	SRT	7	1	11	10	1	10	0	0	182.225	182.225
4	SRT	7	2	9	8	0	0	0	0	190.135	190.135
4	SRT	7	3	11	10	0	0	0	0	224.825	224.825
4	CRT	7	4	12	10	0	0	1	9.09091	281.85	308.085
4	CRT	7	5	9	7	0	0	1	12.5	287.67	307.4
4	CRT	7	6	10	8	0	0	1	11.1111	251.88	253.56
4	SRT	7	7	8	7	0	0	0	0	215.55	215.55
4	SRT	7	8	10	9	0	0	0	0	215.67	215.67
4	SRT	7	9	11	10	1	10	0	0	187.41	187.41
4	SRT	7	10	9	8	0	0	0	0	260.94	260.94
4	SRT	7	11	10	9	1	11.1111	0	0	192.61	192.61
4	SRT	7	12	12	11	1	9.09091	0	0	250.43	250.43
4	CRT	7	13	10	8	0	0	1	11.1111	256.04	260.225
4	CRT	7	14	10	7	0	0	2	22.2222	392.22	392.22
4	CRT	7	15	9	8	0	0	0	0	234.73	234.73
4	CRT	7	16	9	7	0	0	1	12.5	347.545	360.86
4	CRT	7	17	13	10	0	0	2	16.6667	257.505	257.505
4	CRT	7	18	10	8	0	0	1	11.1111	324.08	326.645
5	SRT	1	1	10	8	0	0	1	11.1111	181.63	194.885
5	SRT	1	2	10	9	1	11.1111	0	0	171.01	171.01
5	SRT	1	3	11	10	1	10	0	0	167.6	167.6
5	CRT	1	4	9	8	0	0	0	0	219.14	219.14
5	CRT	1	5	12	11	0	0	0	0	243.92	243.92
5	CRT	1	6	9	8	0	0	0	0	216.355	216.355
5	SRT	1	7	8	7	0	0	0	0	190.39	190.39
5	SRT	1	8	9	8	0	0	0	0	265.8	265.8
5	SRT	1	9	9	8	0	0	0	0	192.335	192.335
5	SRT	1	10	10	9	1	11.1111	0	0	256.58	256.58
5	SRT	1	11	9	8	0	0	0	0	181.46	181.46
5	SRT	1	12	9	8	1	12.5	0	0	271.93	271.93
5	CRT	1	13	11	8	0	0	2	20	231.825	239.99
5	CRT	1	14	9	6	0	0	2	25	356.145	355.615
5	CRT	1	15	10	8	1	12.5	1	11.1111	232.94	231.91
5	CRT	1	16	10	7	0	0	2	22.2222	389.26	370.51
5	CRT	1	17	11	10	1	10	0	0	257.47	257.47
5	CRT	1	18	8	7	0	0	0	0	356.39	356.39
5	SRT	7	1	8	7	0	0	0	0	186.67	186.67
5	SRT	7	2	12	11	1	9.09091	0	0	193.8	193.8
5	SRT	7	3	9	8	1	12.5	0	0	168.26	168.26
5	CRT	7	4	10	9	1	11.1111	0	0	232.23	232.23
5	CRT	7	5	9	7	0	0	1	12.5	228.94	234.12
5	CRT	7	6	12	10	0	0	1	9.09091	218.87	211.185
5	SRT	7	7	9	8	0	0	0	0	173.485	173.485
5	SRT	7	8	11	10	1	10	0	0	238.445	238.445
5	SRT	7	9	10	9	0	0	0	0	176.27	176.27
5	SRT	7	10	8	7	0	0	0	0	242.16	242.16
5	SRT	7	11	9	8	0	0	0	0	185.94	185.94
5	SRT	7	12	10	9	0	0	0	0	236.19	236.19
5	CRT	7	13	10	8	1	12.5	1	11.1111	203.08	202.96
5	CRT	7	14	12	10	1	10	1	9.09091	206.47	212.245
5	CRT	7	15	8	6	0	0	1	14.2857	236.46	227.52
5	CRT	7	16	9	8	0	0	0	0	252.245	252.245
5	CRT	7	17	8	6	0	0	1	14.2857	216.64	220.375
5	CRT	7	18	9	7	1	14.2857	1	12.5	275.835	274.21
6	SRT	1	1	10	9	1	11.1111	0	0	240.21	240.21
6	SRT	1	2	13	12	0	0	0	0	260.335	260.335
6	SRT	1	3	9	8	1	12.5	0	0	219.22	219.22
6	CRT	1	4	12	10	0	0	1	9.09091	377.95	399.49
6	CRT	1	5	11	10	0	0	0	0	406.46	406.46
6	CRT	1	6	8	5	0	0	2	28.5714	469.37	469.37
6	SRT	1	7	10	9	0	0	0	0	252.36	252.36
6	SRT	1	8	7	6	0	0	0	0	379.19	379.19
6	SRT	1	9	9	8	1	12.5	0	0	218.395	218.395
6	SRT	1	10	8	7	0	0	0	0	394.07	394.07
6	SRT	1	11	11	10	0	0	0	0	260	260
6	SRT	1	12	11	10	1	10	0	0	540.905	540.905
6	CRT	1	13	13	10	1	10	2	16.6667	347.06	347.06
6	CRT	1	14	10	8	0	0	1	11.1111	483.02	486.74
6	CRT	1	15	11	10	0	0	0	0	498.965	498.965
6	CRT	1	16	9	8	1	12.5	0	0	474.51	474.51
6	CRT	1	17	11	10	0	0	0	0	491.585	491.585
6	CRT	1	18	8	7	0	0	0	0	516.42	516.42
6	SRT	7	1	9	8	1	12.5	0	0	245.945	245.945
6	SRT	7	2	9	8	0	0	0	0	251.995	251.995
6	SRT	7	3	10	9	0	0	0	0	314.85	314.85
6	CRT	7	4	7	6	0	0	0	0	371.455	371.455
6	CRT	7	5	9	8	1	12.5	0	0	397.82	397.82
6	CRT	7	6	9	7	0	0	1	12.5	465.39	468.43
6	SRT	7	7	8	7	0	0	0	0	315.33	315.33
6	SRT	7	8	10	9	0	0	0	0	395.74	395.74
6	SRT	7	9	9	8	0	0	0	0	269.81	269.81
6	SRT	7	10	10	9	0	0	0	0	388.15	388.15
6	SRT	7	11	9	8	1	12.5	0	0	309.415	309.415
6	SRT	7	12	10	9	0	0	0	0	352.59	352.59
6	CRT	7	13	8	7	0	0	0	0	490.76	490.76
6	CRT	7	14	11	9	1	11.1111	1	10	535.8	540.89
6	CRT	7	15	9	8	0	0	0	0	519.35	519.35
6	CRT	7	16	10	7	0	0	2	22.2222	568.86	607.62
6	CRT	7	17	10	9	0	0	0	0	554.29	554.29
6	CRT	7	18	9	8	1	12.5	0	0	628.145	628.145
7	SRT	1	1	9	8	0	0	0	0	369.165	369.165
7	SRT	1	2	11	10	1	10	0	0	286.855	286.855
7	SRT	1	3	9	8	1	12.5	0	0	276.905	276.905
7	CRT	1	4	9	8	1	12.5	0	0	417.35	417.35
7	CRT	1	5	11	10	0	0	0	0	473.16	473.16
7	CRT	1	6	11	10	0	0	0	0	390.905	390.905
7	SRT	1	7	9	8	1	12.5	0	0	259.895	259.895
7	SRT	1	8	12	10	1	10	1	9.09091	288.98	291.56
7	SRT	1	9	11	10	0	0	0	0	266.27	266.27
7	SRT	1	10	9	8	0	0	0	0	402.18	402.18
7	SRT	1	11	10	9	1	11.1111	0	0	283.57	283.57
7	SRT	1	12	11	10	0	0	0	0	328.17	328.17
7	CRT	1	13	9	8	0	0	0	0	381.415	381.415
7	CRT	1	14	9	6	0	0	2	25	529.85	623.9
7	CRT	1	15	10	8	0	0	1	11.1111	469.72	490.655
7	CRT	1	16	9	8	0	0	0	0	537.57	537.57
7	CRT	1	17	9	8	1	12.5	0	0	451.575	451.575
7	CRT	1	18	10	9	1	11.1111	0	0	519.16	519.16
7	SRT	7	1	9	8	0	0	0	0	220.985	220.985
7	SRT	7	2	12	11	1	9.09091	0	0	253.53	253.53
7	SRT	7	3	11	10	0	0	0	0	311.44	311.44
7	CRT	7	4	9	7	0	0	1	12.5	468.215	447.82
7	CRT	7	5	10	9	1	11.1111	0	0	507.96	507.96
7	CRT	7	6	8	7	0	0	0	0	518.74	518.74
7	SRT	7	7	9	8	1	12.5	0	0	241.105	241.105
7	SRT	7	8	11	10	1	10	0	0	357.165	357.165
7	SRT	7	9	10	9	0	0	0	0	250.41	250.41
7	SRT	7	10	9	8	0	0	0	0	313.8	313.8
7	SRT	7	11	11	10	1	10	0	0	259.04	259.04
7	SRT	7	12	11	10	0	0	0	0	335.315	335.315
7	CRT	7	13	10	9	0	0	0	0	368.55	368.55
7	CRT	7	14	9	8	0	0	0	0	487.2	487.2
7	CRT	7	15	9	8	1	12.5	0	0	318.43	318.43
7	CRT	7	16	10	8	1	12.5	1	11.1111	369.4	397.825
7	CRT	7	17	9	8	0	0	0	0	490.24	490.24
7	CRT	7	18	9	8	0	0	0	0	515.33	515.33
8	SRT	1	1	14	13	1	7.69231	0	0	190.44	190.44
8	SRT	1	2	10	9	0	0	0	0	195.5	195.5
8	SRT	1	3	9	8	0	0	0	0	211.92	211.92
8	CRT	1	4	9	8	0	0	0	0	321.79	321.79
8	CRT	1	5	11	7	0	0	3	30	378.435	419.31
8	CRT	1	6	11	10	1	10	0	0	366.61	366.61
8	SRT	1	7	11	10	1	10	0	0	215.675	215.675
8	SRT	1	8	9	8	0	0	0	0	365.535	365.535
8	SRT	1	9	8	7	0	0	0	0	255.64	255.64
8	SRT	1	10	11	10	0	0	0	0	373.655	373.655
8	SRT	1	11	10	9	1	11.1111	0	0	258.49	258.49
8	SRT	1	12	10	9	0	0	0	0	379.59	379.59
8	CRT	1	13	11	10	1	10	0	0	392.525	392.525
8	CRT	1	14	10	9	0	0	0	0	334.69	334.69
8	CRT	1	15	9	8	0	0	0	0	315.355	315.355
8	CRT	1	16	9	8	1	12.5	0	0	408.25	408.25
8	CRT	1	17	11	10	1	10	0	0	338.69	338.69
8	CRT	1	18	9	8	1	12.5	0	0	395.02	395.02
8	SRT	7	1	8	7	0	0	0	0	262.4	262.4
8	SRT	7	2	11	10	0	0	0	0	240.585	240.585
8	SRT	7	3	10	9	0	0	0	0	225.14	225.14
8	CRT	7	4	12	11	1	9.09091	0	0	319.65	319.65
8	CRT	7	5	11	10	1	10	0	0	332.935	332.935
8	CRT	7	6	8	7	0	0	0	0	360.58	360.58
8	SRT	7	7	9	8	0	0	0	0	274.66	274.66
8	SRT	7	8	10	9	1	11.1111	0	0	299.32	299.32
8	SRT	7	9	9	8	0	0	0	0	288.1	288.1
8	SRT	7	10	8	7	0	0	0	0	298.42	298.42
8	SRT	7	11	12	11	1	9.09091	0	0	259.13	259.13
8	SRT	7	12	10	9	1	11.1111	0	0	316.69	316.69
8	CRT	7	13	12	11	1	9.09091	0	0	337.6	337.6
8	CRT	7	14	9	8	0	0	0	0	364.915	364.915
8	CRT	7	15	11	10	0	0	0	0	321.615	321.615
8	CRT	7	16	9	8	0	0	0	0	403.965	403.965
8	CRT	7	17	11	10	0	0	0	0	324.03	324.03
8	CRT	7	18	11	10	1	10	0	0	367.165	367.165
9	SRT	1	1	12	11	0	0	0	0	333.84	333.84
9	SRT	1	2	9	8	0	0	0	0	294.455	294.455
9	SRT	1	3	12	11	0	0	0	0	230.5	230.5
9	CRT	1	4	9	8	1	12.5	0	0	348.5	348.5
9	CRT	1	5	9	7	1	14.2857	1	12.5	327.955	294.53
9	CRT	1	6	11	10	0	0	0	0	354.18	354.18
9	SRT	1	7	9	8	1	12.5	0	0	282.79	282.79
9	SRT	1	8	8	7	0	0	0	0	365.97	365.97
9	SRT	1	9	10	9	0	0	0	0	287.87	287.87
9	SRT	1	10	9	8	0	0	0	0	295.915	295.915
9	SRT	1	11	10	9	1	11.1111	0	0	240.55	240.55
9	SRT	1	12	12	11	1	9.09091	0	0	332.72	332.72
9	CRT	1	13	10	9	0	0	0	0	387.98	387.98
9	CRT	1	14	8	6	0	0	1	14.2857	575.75	516.435
9	CRT	1	15	9	7	0	0	1	12.5	395.31	396.66
9	CRT	1	16	13	10	0	0	2	16.6667	468.87	458.17
9	CRT	1	17	9	8	1	12.5	0	0	346.195	346.195
9	CRT	1	18	9	7	0	0	1	12.5	521.925	501.74
9	SRT	7	1	10	9	1	11.1111	0	0	305.17	305.17
9	SRT	7	2	9	8	0	0	0	0	264.84	264.84
9	SRT	7	3	11	10	0	0	0	0	247.47	247.47
9	CRT	7	4	10	9	0	0	0	0	407.58	407.58
9	CRT	7	5	10	9	0	0	0	0	389.69	389.69
9	CRT	7	6	11	10	1	10	0	0	346.145	346.145
9	SRT	7	7	10	9	0	0	0	0	321.97	321.97
9	SRT	7	8	10	9	1	11.1111	0	0	281.45	281.45
9	SRT	7	9	8	7	0	0	0	0	389.96	389.96
9	SRT	7	10	8	7	0	0	0	0	325.08	325.08
9	SRT	7	11	9	8	0	0	0	0	284.65	284.65
9	SRT	7	12	10	9	0	0	0	0	341.95	341.95
9	CRT	7	13	9	7	0	0	1	12.5	341.785	320.69
9	CRT	7	14	10	9	0	0	0	0	439.38	439.38
9	CRT	7	15	8	7	0	0	0	0	354.04	354.04
9	CRT	7	16	8	7	0	0	0	0	415.27	415.27
9	CRT	7	17	8	6	0	0	1	14.2857	394.17	410.18
9	CRT	7	18	8	7	0	0	0	0	440.38	440.38
10	SRT	1	1	11	10	1	10	0	0	319.835	319.835
10	SRT	1	2	9	8	0	0	0	0	254.47	254.47
10	SRT	1	3	10	9	0	0	0	0	243.82	243.82
10	CRT	1	4	9	8	1	12.5	0	0	381.54	381.54
10	CRT	1	5	8	7	0	0	0	0	490.38	490.38
10	CRT	1	6	8	7	1	14.2857	0	0	399.58	399.58
10	SRT	1	7	9	8	1	12.5	0	0	221.895	221.895
10	SRT	1	8	9	8	1	12.5	0	0	258.96	258.96
10	SRT	1	9	10	9	1	11.1111	0	0	249.71	249.71
10	SRT	1	10	9	8	0	0	0	0	255.67	255.67
10	SRT	1	11	7	6	0	0	0	0	289.84	289.84
10	SRT	1	12	8	7	0	0	0	0	274.6	274.6
10	CRT	1	13	11	9	0	0	1	10	356.455	381.49
10	CRT	1	14	8	6	0	0	1	14.2857	465.1	469.345
10	CRT	1	15	11	10	0	0	0	0	452.72	452.72
10	CRT	1	16	10	8	0	0	1	11.1111	450.36	456.525
10	CRT	1	17	7	6	0	0	0	0	406.265	406.265
10	CRT	1	18	8	7	1	14.2857	0	0	438.26	438.26
10	SRT	7	1	9	8	0	0	0	0	278.915	278.915
10	SRT	7	2	10	9	1	11.1111	0	0	232.23	232.23
10	SRT	7	3	9	8	1	12.5	0	0	239.24	239.24
10	CRT	7	4	8	6	0	0	1	14.2857	358.86	355.235
10	CRT	7	5	8	6	0	0	1	14.2857	335.64	338.085
10	CRT	7	6	12	11	1	9.09091	0	0	382.44	382.44
10	SRT	7	7	8	7	0	0	0	0	257.08	257.08
10	SRT	7	8	9	8	0	0	0	0	289.995	289.995
10	SRT	7	9	9	8	0	0	0	0	222.89	222.89
10	SRT	7	10	9	8	0	0	0	0	306.51	306.51
10	SRT	7	11	9	8	0	0	0	0	224.74	224.74
10	SRT	7	12	9	8	0	0	0	0	301.565	301.565
10	CRT	7	13	10	8	0	0	1	11.1111	341.74	342.055
10	CRT	7	14	10	9	0	0	0	0	342.08	342.08
10	CRT	7	15	14	12	1	8.33333	1	7.69231	336.13	334.505
10	CRT	7	16	10	9	0	0	0	0	401.83	401.83
10	CRT	7	17	10	9	1	11.1111	0	0	382.1	382.1
10	CRT	7	18	10	8	0	0	1	11.1111	462.58	437.275
11	SRT	1	1	9	8	0	0	0	0	394.935	394.935
11	SRT	1	2	9	8	0	0	0	0	287.075	287.075
11	SRT	1	3	11	10	1	10	0	0	238.53	238.53
11	CRT	1	4	8	7	0	0	0	0	433.87	433.87
11	CRT	1	5	10	9	0	0	0	0	499.73	499.73
11	CRT	1	6	10	9	0	0	0	0	423.57	423.57
11	SRT	1	7	12	11	1	9.09091	0	0	352.6	352.6
11	SRT	1	8	9	8	0	0	0	0	297.435	297.435
11	SRT	1	9	9	8	0	0	0	0	303.305	303.305
11	SRT	1	10	11	10	0	0	0	0	339.55	339.55
11	SRT	1	11	9	8	1	12.5	0	0	300.135	300.135
11	SRT	1	12	10	9	1	11.1111	0	0	347.21	347.21
11	CRT	1	13	7	6	0	0	0	0	390.845	390.845
11	CRT	1	14	10	9	1	11.1111	0	0	393.58	393.58
11	CRT	1	15	8	6	0	0	1	14.2857	468.95	464.26
11	CRT	1	16	10	9	1	11.1111	0	0	474.41	474.41
11	CRT	1	17	9	8	1	12.5	0	0	403.77	403.77
11	CRT	1	18	9	8	1	12.5	0	0	457.805	457.805
11	SRT	7	1	10	9	1	11.1111	0	0	282.56	282.56
11	SRT	7	2	10	9	1	11.1111	0	0	263.38	263.38
11	SRT	7	3	9	8	0	0	0	0	258.015	258.015
11	CRT	7	4	9	8	0	0	0	0	376.295	376.295
11	CRT	7	5	10	8	0	0	1	11.1111	424.13	451.24
11	CRT	7	6	11	10	0	0	0	0	402.895	402.895
11	SRT	7	7	9	8	0	0	0	0	297.765	297.765
11	SRT	7	8	11	10	0	0	0	0	264.36	264.36
11	SRT	7	9	11	10	1	10	0	0	261.87	261.87
11	SRT	7	10	8	7	1	14.2857	0	0	287.71	287.71
11	SRT	7	11	10	9	0	0	0	0	248.59	248.59
11	SRT	7	12	8	7	0	0	0	0	309.63	309.63
11	CRT	7	13	11	10	0	0	0	0	342.135	342.135
11	CRT	7	14	9	8	0	0	0	0	385.48	385.48
11	CRT	7	15	10	9	1	11.1111	0	0	356.15	356.15
11	CRT	7	16	10	9	0	0	0	0	407.72	407.72
11	CRT	7	17	8	7	0	0	0	0	350.85	350.85
11	CRT	7	18	9	8	0	0	0	0	446.565	446.565
12	SRT	1	1	11	10	1	10	0	0	240.88	240.88
12	SRT	1	2	10	9	0	0	0	0	223.14	223.14
12	SRT	1	3	8	7	0	0	0	0	228.36	228.36
12	CRT	1	4	9	8	0	0	0	0	352.32	352.32
12	CRT	1	5	11	9	0	0	1	10	414.64	413.01
12	CRT	1	6	9	8	0	0	0	0	408.075	408.075
12	SRT	1	7	8	7	0	0	0	0	252.43	252.43
12	SRT	1	8	10	9	1	11.1111	0	0	316.15	316.15
12	SRT	1	9	9	8	0	0	0	0	293.715	293.715
12	SRT	1	10	10	9	1	11.1111	0	0	366.99	366.99
12	SRT	1	11	12	11	0	0	0	0	272.66	272.66
12	SRT	1	12	10	9	1	11.1111	0	0	318.81	318.81
12	CRT	1	13	10	8	0	0	1	11.1111	355.04	354.705
12	CRT	1	14	8	7	0	0	0	0	552.77	552.77
12	CRT	1	15	8	7	0	0	0	0	464.16	464.16
12	CRT	1	16	10	8	0	0	1	11.1111	538.08	547.095
12	CRT	1	17	10	9	0	0	0	0	397.69	397.69
12	CRT	1	18	11	10	1	10	0	0	521.7	521.7
12	SRT	7	1	7	6	0	0	0	0	225.86	225.86
12	SRT	7	2	8	7	0	0	0	0	248.25	248.25
12	SRT	7	3	12	11	0	0	0	0	237.34	237.34
12	CRT	7	4	9	8	0	0	0	0	336.775	336.775
12	CRT	7	5	9	8	0	0	0	0	394.81	394.81
12	CRT	7	6	11	10	0	0	0	0	406.095	406.095
12	SRT	7	7	9	8	0	0	0	0	283.485	283.485
12	SRT	7	8	9	8	0	0	0	0	327.3	327.3
12	SRT	7	9	11	10	1	10	0	0	272.88	272.88
12	SRT	7	10	11	10	0	0	0	0	318.945	318.945
12	SRT	7	11	10	9	0	0	0	0	229.33	229.33
12	SRT	7	12	12	11	1	9.09091	0	0	337.38	337.38
12	CRT	7	13	7	6	0	0	0	0	380.915	380.915
12	CRT	7	14	9	8	0	0	0	0	360.855	360.855
12	CRT	7	15	11	10	0	0	0	0	349.265	349.265
12	CRT	7	16	10	8	0	0	1	11.1111	358.62	369.26
12	CRT	7	17	10	9	0	0	0	0	353.47	353.47
12	CRT	7	18	9	8	0	0	0	0	462.82	462.82
13	SRT	1	1	9	8	1	12.5	0	0	210.585	210.585
13	SRT	1	2	10	9	1	11.1111	0	0	198.92	198.92
13	SRT	1	3	9	8	1	12.5	0	0	198.435	198.435
13	CRT	1	4	10	8	0	0	1	11.1111	335.76	334.575
13	CRT	1	5	11	10	0	0	0	0	360.445	360.445
13	CRT	1	6	12	9	1	11.1111	2	18.1818	400.14	400.14
13	SRT	1	7	9	8	0	0	0	0	212.94	212.94
13	SRT	1	8	9	8	0	0	0	0	374.565	374.565
13	SRT	1	9	8	7	0	0	0	0	201.37	201.37
13	SRT	1	10	11	10	0	0	0	0	295.785	295.785
13	SRT	1	11	10	9	1	11.1111	0	0	193.07	193.07
13	SRT	1	12	10	9	0	0	0	0	297.47	297.47
13	CRT	1	13	11	10	0	0	0	0	352.635	352.635
13	CRT	1	14	10	9	1	11.1111	0	0	492.37	492.37
13	CRT	1	15	8	7	0	0	0	0	350.16	350.16
13	CRT	1	16	9	8	0	0	0	0	505.005	505.005
13	CRT	1	17	9	8	0	0	0	0	399.515	399.515
13	CRT	1	18	10	8	1	12.5	1	11.1111	488.02	503.45
13	SRT	7	1	8	7	1	14.2857	0	0	211.57	211.57
13	SRT	7	2	10	9	0	0	0	0	196.05	196.05
13	SRT	7	3	12	11	1	9.09091	0	0	194.33	194.33
13	CRT	7	4	10	8	0	0	1	11.1111	261.89	239.495
13	CRT	7	5	12	11	1	9.09091	0	0	334.58	334.58
13	CRT	7	6	9	8	0	0	0	0	292.485	292.485
13	SRT	7	7	10	9	0	0	0	0	247.43	247.43
13	SRT	7	8	11	10	1	10	0	0	289.395	289.395
13	SRT	7	9	9	8	1	12.5	0	0	168.475	168.475
13	SRT	7	10	11	10	0	0	0	0	224.46	224.46
13	SRT	7	11	11	10	0	0	0	0	211.965	211.965
13	SRT	7	12	13	12	1	8.33333	0	0	274.1	274.1
13	CRT	7	13	10	8	0	0	1	11.1111	234.8	246.99
13	CRT	7	14	8	7	0	0	0	0	392.2	392.2
13	CRT	7	15	10	9	1	11.1111	0	0	298.62	298.62
13	CRT	7	16	8	6	0	0	1	14.2857	290.42	301.61
13	CRT	7	17	9	7	0	0	1	12.5	331.365	363.77
13	CRT	7	18	12	11	1	9.09091	0	0	356.22	356.22
16	SRT	1	1	9	8	0	0	0	0	234.71	234.71
16	SRT	1	2	13	12	1	8.33333	0	0	242.315	242.315
16	SRT	1	3	8	7	0	0	0	0	216.66	216.66
16	CRT	1	4	10	9	0	0	0	0	359.73	359.73
16	CRT	1	5	9	8	0	0	0	0	403.2	403.2
16	CRT	1	6	11	9	0	0	1	10	362.775	366.17
16	SRT	1	7	9	8	1	12.5	0	0	261.715	261.715
16	SRT	1	8	10	9	0	0	0	0	319.25	319.25
16	SRT	1	9	11	10	1	10	0	0	239.63	239.63
16	SRT	1	10	10	9	0	0	0	0	279.64	279.64
16	SRT	1	11	9	8	0	0	0	0	210.745	210.745
16	SRT	1	12	11	10	0	0	0	0	243.435	243.435
16	CRT	1	13	11	10	1	10	0	0	331.435	331.435
16	CRT	1	14	9	8	1	12.5	0	0	369.605	369.605
16	CRT	1	15	11	10	0	0	0	0	435.115	435.115
16	CRT	1	16	9	8	0	0	0	0	417.77	417.77
16	CRT	1	17	12	11	1	9.09091	0	0	368.07	368.07
16	CRT	1	18	12	11	0	0	0	0	375.24	375.24
16	SRT	7	1	9	8	1	12.5	0	0	194.22	194.22
16	SRT	7	2	7	6	0	0	0	0	200.33	200.33
16	SRT	7	3	10	9	0	0	0	0	218.53	218.53
16	CRT	7	4	10	9	0	0	0	0	363.74	363.74
16	CRT	7	5	9	8	0	0	0	0	325.48	325.48
16	CRT	7	6	11	10	0	0	0	0	353.595	353.595
16	SRT	7	7	12	11	0	0	0	0	236.21	236.21
16	SRT	7	8	11	10	0	0	0	0	273.96	273.96
16	SRT	7	9	10	9	1	11.1111	0	0	205.35	205.35
16	SRT	7	10	12	11	1	9.09091	0	0	243.61	243.61
16	SRT	7	11	10	8	1	12.5	1	11.1111	203.62	204.315
16	SRT	7	12	9	8	0	0	0	0	269.355	269.355
16	CRT	7	13	8	7	0	0	0	0	273.93	273.93
16	CRT	7	14	12	11	1	9.09091	0	0	319.13	319.13
16	CRT	7	15	12	10	0	0	1	9.09091	318.11	331.3
16	CRT	7	16	11	10	0	0	0	0	385.525	385.525
16	CRT	7	17	9	7	0	0	1	12.5	350.115	354.63
16	CRT	7	18	11	10	0	0	0	0	377.785	377.785
17	SRT	1	1	10	9	0	0	0	0	295.24	295.24
17	SRT	1	2	12	11	1	9.09091	0	0	248.44	248.44
17	SRT	1	3	11	10	0	0	0	0	237.695	237.695
17	CRT	1	4	10	9	0	0	0	0	364.61	364.61
17	CRT	1	5	11	10	1	10	0	0	372.32	372.32
17	CRT	1	6	10	9	0	0	0	0	366.12	366.12
17	SRT	1	7	10	9	0	0	0	0	291.17	291.17
17	SRT	1	8	9	8	0	0	0	0	316.875	316.875
17	SRT	1	9	10	9	0	0	0	0	237.6	237.6
17	SRT	1	10	11	10	0	0	0	0	259.875	259.875
17	SRT	1	11	12	11	0	0	0	0	250.94	250.94
17	SRT	1	12	10	9	0	0	0	0	276.83	276.83
17	CRT	1	13	10	9	0	0	0	0	371.47	371.47
17	CRT	1	14	8	7	0	0	0	0	395.51	395.51
17	CRT	1	15	11	10	1	10	0	0	339.87	339.87
17	CRT	1	16	10	9	1	11.1111	0	0	339.31	339.31
17	CRT	1	17	10	9	0	0	0	0	389.78	389.78
17	CRT	1	18	12	11	1	9.09091	0	0	408.15	408.15
17	SRT	7	1	11	10	1	10	0	0	235.58	235.58
17	SRT	7	2	13	12	0	0	0	0	230.21	230.21
17	SRT	7	3	7	6	0	0	0	0	219.82	219.82
17	CRT	7	4	9	8	0	0	0	0	365.145	365.145
17	CRT	7	5	11	10	0	0	0	0	333.765	333.765
17	CRT	7	6	10	9	0	0	0	0	367.32	367.32
17	SRT	7	7	9	8	0	0	0	0	230.275	230.275
17	SRT	7	8	11	10	1	10	0	0	270.82	270.82
17	SRT	7	9	9	8	0	0	0	0	224.195	224.195
17	SRT	7	10	9	8	0	0	0	0	267.485	267.485
17	SRT	7	11	10	9	1	11.1111	0	0	220.85	220.85
17	SRT	7	12	9	8	0	0	0	0	248.985	248.985
17	CRT	7	13	13	12	0	0	0	0	320.195	320.195
17	CRT	7	14	10	9	0	0	0	0	314.37	314.37
17	CRT	7	15	10	9	0	0	0	0	372.53	372.53
17	CRT	7	16	11	10	0	0	0	0	351.335	351.335
17	CRT	7	17	10	9	0	0	0	0	344.49	344.49
17	CRT	7	18	10	9	0	0	0	0	314.4	314.4

## Sheet: fNIRS Data_ROI
ROI	Type	Contrast	Beta	SE	DF	T	p	q	Power
'LPFC'	'hbo'	'-Balance1:visit_Visit1+Balance1:visit_Visit7'	-6.86524	2.10489	954	-3.26157	0.00114726	0.00289834	0.780176
'LPFC'	'hbo'	'-Balance1:visit_Visit1+Balance1:visit_Visit8'	-20.1018	2.01804	954	-9.96104	2.64998e-22	3.46906e-21	1
'LPFC'	'hbo'	'-Balance1:visit_Visit7+Balance1:visit_Visit8'	-13.2365	2.11683	954	-6.25301	6.06588e-10	3.42544e-09	0.999911
'LPFC'	'hbo'	'-Balance2:visit_Visit1+Balance2:visit_Visit7'	-5.55314	2.1368	954	-2.59881	0.00949903	0.021044	0.543926
'LPFC'	'hbo'	'-Balance2:visit_Visit1+Balance2:visit_Visit8'	-13.9261	2.07051	954	-6.72593	3.00262e-11	2.01106e-10	0.999988
'LPFC'	'hbo'	'-Balance2:visit_Visit7+Balance2:visit_Visit8'	-8.37298	2.13578	954	-3.92034	9.47478e-05	0.0003066	0.923747
'LPFC'	'hbo'	'-CB:visit_Visit1+CB:visit_Visit7'	7.79208	2.14034	954	3.64058	0.00028664	0.00084237	0.875221
'LPFC'	'hbo'	'-CB:visit_Visit1+CB:visit_Visit8'	2.17116	2.09114	954	1.03827	0.299409	0.409156	0.370733
'LPFC'	'hbo'	'-CB:visit_Visit7+CB:visit_Visit8'	-5.62093	2.14114	954	-2.6252	0.00879843	0.019643	0.554368
'LPFC'	'hbo'	'-CRT:visit_Visit1+CRT:visit_Visit7'	-0.108828	2.13938	954	-0.0508691	0.95944	0.972436	0.830078
'LPFC'	'hbo'	'-CRT:visit_Visit1+CRT:visit_Visit8'	-4.12975	2.0765	954	-1.98881	0.0470079	0.0902551	0.308719
'LPFC'	'hbo'	'-CRT:visit_Visit7+CRT:visit_Visit8'	-4.02092	2.12357	954	-1.89347	0.0585973	0.10818	0.302776
'LPFC'	'hbo'	'-SB:visit_Visit1+SB:visit_Visit7'	-0.798024	2.09574	954	-0.380784	0.703448	0.776219	0.529213
'LPFC'	'hbo'	'-SB:visit_Visit1+SB:visit_Visit8'	-10.5515	2.02211	954	-5.21807	2.21826e-07	1.01406e-06	0.996771
'LPFC'	'hbo'	'-SB:visit_Visit7+SB:visit_Visit8'	-9.75347	2.10831	954	-4.62621	4.2376e-06	1.67182e-05	0.983605
'LPFC'	'hbo'	'-SRT:visit_Visit1+SRT:visit_Visit7'	-1.39364	2.0647	954	-0.674984	0.499849	0.59733	0.433548
'LPFC'	'hbo'	'-SRT:visit_Visit1+SRT:visit_Visit8'	6.62904	2.00175	954	3.31163	0.000962368	0.00247466	0.794692
'LPFC'	'hbo'	'-SRT:visit_Visit7+SRT:visit_Visit8'	8.02268	2.08877	954	3.84086	0.000130703	0.000413655	0.911716
'LPFC'	'hbo'	'Balance1:visit_Visit1'	26.4142	1.81421	954	14.5596	1.6329e-43	6.71821e-42	1
'LPFC'	'hbo'	'Balance1:visit_Visit7'	19.5489	1.95273	954	10.0111	1.6784e-22	2.30181e-21	1
'LPFC'	'hbo'	'Balance1:visit_Visit8'	6.31236	1.8753	954	3.36605	0.00079296	0.00209516	0.809807
'LPFC'	'hbo'	'Balance2:visit_Visit1'	16.1629	1.87546	954	8.61808	2.79401e-17	2.77474e-16	1
'LPFC'	'hbo'	'Balance2:visit_Visit7'	10.6097	1.94753	954	5.44777	6.49218e-08	3.06516e-07	0.99842
'LPFC'	'hbo'	'Balance2:visit_Visit8'	2.23673	1.88057	954	1.18939	0.234582	0.337457	0.353226
'LPFC'	'hbo'	'CB:visit_Visit1'	-1.02607	1.88581	954	-0.5441	0.5865	0.681097	0.46841
'LPFC'	'hbo'	'CB:visit_Visit7'	6.76602	1.94282	954	3.48257	0.000519165	0.00143769	0.83979
'LPFC'	'hbo'	'CB:visit_Visit8'	1.14509	1.89241	954	0.605095	0.54526	0.646234	0.450995
'LPFC'	'hbo'	'CRT:visit_Visit1'	6.6037	1.88592	954	3.50158	0.000483932	0.00135911	0.844372
'LPFC'	'hbo'	'CRT:visit_Visit7'	6.49488	1.94045	954	3.34711	0.000848503	0.00220152	0.804625
'LPFC'	'hbo'	'CRT:visit_Visit8'	2.47396	1.87573	954	1.31893	0.187509	0.279806	0.34073
'LPFC'	'hbo'	'SB:visit_Visit1'	19.5803	1.81664	954	10.7783	1.21853e-25	2.06433e-24	1
'LPFC'	'hbo'	'SB:visit_Visit7'	18.7823	1.94038	954	9.67971	3.3418e-21	4.18451e-20	1
'LPFC'	'hbo'	'SB:visit_Visit8'	9.0288	1.88044	954	4.80144	1.82806e-06	7.63016e-06	0.989532
'LPFC'	'hbo'	'SRT:visit_Visit1'	1.23418	1.7984	954	0.686264	0.492714	0.59373	0.430949
'LPFC'	'hbo'	'SRT:visit_Visit7'	-0.159461	1.92381	954	-0.0828881	0.933958	0.960642	0.772713
'LPFC'	'hbo'	'SRT:visit_Visit8'	7.86322	1.87471	954	4.19436	2.99135e-05	0.000106359	0.955824
'LPFC'	'hbr'	'-Balance1:visit_Visit1+Balance1:visit_Visit7'	0.356713	1.44706	954	0.246509	0.805341	0.85903	0.604759
'LPFC'	'hbr'	'-Balance1:visit_Visit1+Balance1:visit_Visit8'	0.640589	1.38253	954	0.463345	0.643223	0.726464	0.49543
'LPFC'	'hbr'	'-Balance1:visit_Visit7+Balance1:visit_Visit8'	0.283876	1.38585	954	0.204839	0.837742	0.883772	0.636255
'LPFC'	'hbr'	'-Balance2:visit_Visit1+Balance2:visit_Visit7'	2.39346	1.37634	954	1.73901	0.0823556	0.142026	0.310901
'LPFC'	'hbr'	'-Balance2:visit_Visit1+Balance2:visit_Visit8'	4.84666	1.32224	954	3.66549	0.000260485	0.000781455	0.880262
'LPFC'	'hbr'	'-Balance2:visit_Visit7+Balance2:visit_Visit8'	2.45319	1.34612	954	1.82242	0.0687047	0.122142	0.306367
'LPFC'	'hbr'	'-CB:visit_Visit1+CB:visit_Visit7'	5.93022	1.36843	954	4.33358	1.62263e-05	5.99125e-05	0.967335
'LPFC'	'hbr'	'-CB:visit_Visit1+CB:visit_Visit8'	5.24948	1.32838	954	3.95178	8.3293e-05	0.000272595	0.928146
'LPFC'	'hbr'	'-CB:visit_Visit7+CB:visit_Visit8'	-0.680736	1.34382	954	-0.506567	0.612576	0.708521	0.48034
'LPFC'	'hbr'	'-CRT:visit_Visit1+CRT:visit_Visit7'	-0.667286	1.35689	954	-0.491774	0.622992	0.714827	0.485332
'LPFC'	'hbr'	'-CRT:visit_Visit1+CRT:visit_Visit8'	-8.23075	1.30579	954	-6.30325	4.44812e-10	2.56212e-09	0.999927
'LPFC'	'hbr'	'-CRT:visit_Visit7+CRT:visit_Visit8'	-7.56346	1.32376	954	-5.71362	1.47755e-08	7.21246e-08	0.999349
'LPFC'	'hbr'	'-SB:visit_Visit1+SB:visit_Visit7'	3.70703	1.45892	954	2.54093	0.0112131	0.0239365	0.520921
'LPFC'	'hbr'	'-SB:visit_Visit1+SB:visit_Visit8'	-0.351633	1.40443	954	-0.250373	0.802352	0.85903	0.602082
'LPFC'	'hbr'	'-SB:visit_Visit7+SB:visit_Visit8'	-4.05866	1.39198	954	-2.91574	0.00363157	0.00878901	0.665364
'LPFC'	'hbr'	'-SRT:visit_Visit1+SRT:visit_Visit7'	-1.41887	1.43153	954	-0.991154	0.321862	0.429149	0.376988
'LPFC'	'hbr'	'-SRT:visit_Visit1+SRT:visit_Visit8'	-0.796168	1.3866	954	-0.574187	0.565977	0.665311	0.459537
'LPFC'	'hbr'	'-SRT:visit_Visit7+SRT:visit_Visit8'	0.622697	1.37678	954	0.452286	0.651166	0.732561	0.499551
'LPFC'	'hbr'	'Balance1:visit_Visit1'	-2.04402	1.53765	954	-1.32932	0.184061	0.276092	0.339811
'LPFC'	'hbr'	'Balance1:visit_Visit7'	-1.68731	1.57267	954	-1.0729	0.283589	0.392661	0.366396
'LPFC'	'hbr'	'Balance1:visit_Visit8'	-1.40344	1.52643	954	-0.919425	0.358106	0.460422	0.38739
'LPFC'	'hbr'	'Balance2:visit_Visit1'	-3.29683	1.50705	954	-2.18761	0.0289403	0.0578807	0.381798
'LPFC'	'hbr'	'Balance2:visit_Visit7'	-0.903366	1.54616	954	-0.584263	0.559181	0.660018	0.456691
'LPFC'	'hbr'	'Balance2:visit_Visit8'	1.54983	1.49982	954	1.03334	0.301705	0.409864	0.371367
'LPFC'	'hbr'	'CB:visit_Visit1'	-3.27587	1.50781	954	-2.17259	0.0300565	0.0596985	0.376088
'LPFC'	'hbr'	'CB:visit_Visit7'	2.65435	1.54017	954	1.72342	0.0851374	0.14595	0.31179
'LPFC'	'hbr'	'CB:visit_Visit8'	1.97361	1.50415	954	1.31211	0.189799	0.280319	0.341339
'LPFC'	'hbr'	'CRT:visit_Visit1'	2.7376	1.5012	954	1.82361	0.0685234	0.122142	0.306305
'LPFC'	'hbr'	'CRT:visit_Visit7'	2.07032	1.53495	954	1.34879	0.177725	0.270818	0.338119
'LPFC'	'hbr'	'CRT:visit_Visit8'	-5.49314	1.49148	954	-3.68301	0.000243445	0.000738024	0.883721
'LPFC'	'hbr'	'SB:visit_Visit1'	-2.40409	1.55061	954	-1.55041	0.121375	0.200896	0.322647
'LPFC'	'hbr'	'SB:visit_Visit7'	1.30294	1.57112	954	0.829306	0.407139	0.509808	0.402222
'LPFC'	'hbr'	'SB:visit_Visit8'	-2.75572	1.53424	954	-1.79615	0.0727877	0.127822	0.307756
'LPFC'	'hbr'	'SRT:visit_Visit1'	-0.860016	1.53529	954	-0.560164	0.575499	0.671027	0.463601
'LPFC'	'hbr'	'SRT:visit_Visit7'	-2.27888	1.55975	954	-1.46106	0.144329	0.230287	0.329076
'LPFC'	'hbr'	'SRT:visit_Visit8'	-1.65618	1.53184	954	-1.08118	0.279892	0.389415	0.36539
'RPFC'	'hbo'	'-Balance1:visit_Visit1+Balance1:visit_Visit7'	-8.64399	1.9137	954	-4.51691	7.06033e-06	2.74781e-05	0.978604
'RPFC'	'hbo'	'-Balance1:visit_Visit1+Balance1:visit_Visit8'	-17.2918	1.81754	954	-9.51385	1.44907e-20	1.66933e-19	1
'RPFC'	'hbo'	'-Balance1:visit_Visit7+Balance1:visit_Visit8'	-8.64781	1.82743	954	-4.73222	2.55658e-06	1.03703e-05	0.987462
'RPFC'	'hbo'	'-Balance2:visit_Visit1+Balance2:visit_Visit7'	-6.62118	1.83759	954	-3.60318	0.000330594	0.000961727	0.867374
'RPFC'	'hbo'	'-Balance2:visit_Visit1+Balance2:visit_Visit8'	-4.81688	1.80283	954	-2.67185	0.00767204	0.0173282	0.572736
'RPFC'	'hbo'	'-Balance2:visit_Visit7+Balance2:visit_Visit8'	1.80429	1.72491	954	1.04602	0.295815	0.40763	0.369743
'RPFC'	'hbo'	'-CB:visit_Visit1+CB:visit_Visit7'	0.78352	1.84291	954	0.425154	0.67082	0.751736	0.510158
'RPFC'	'hbo'	'-CB:visit_Visit1+CB:visit_Visit8'	4.6574	1.81418	954	2.56722	0.0104031	0.0228709	0.531383
'RPFC'	'hbo'	'-CB:visit_Visit7+CB:visit_Visit8'	3.87388	1.73081	954	2.23818	0.0254391	0.0519607	0.401216
'RPFC'	'hbo'	'-CRT:visit_Visit1+CRT:visit_Visit7'	-9.24318	1.82605	954	-5.06184	4.98152e-07	2.17376e-06	0.994889
'RPFC'	'hbo'	'-CRT:visit_Visit1+CRT:visit_Visit8'	-12.0779	1.78383	954	-6.77079	2.23542e-11	1.53286e-10	0.99999
'RPFC'	'hbo'	'-CRT:visit_Visit7+CRT:visit_Visit8'	-2.83474	1.70529	954	-1.66232	0.0967767	0.162045	0.315408
'RPFC'	'hbo'	'-SB:visit_Visit1+SB:visit_Visit7'	11.3032	1.92136	954	5.88296	5.5727e-09	2.86596e-08	0.999642
'RPFC'	'hbo'	'-SB:visit_Visit1+SB:visit_Visit8'	2.69005	1.82271	954	1.47585	0.140314	0.225757	0.327968
'RPFC'	'hbo'	'-SB:visit_Visit7+SB:visit_Visit8'	-8.6132	1.82785	954	-4.7122	2.81476e-06	1.1259e-05	0.9868
'RPFC'	'hbo'	'-SRT:visit_Visit1+SRT:visit_Visit7'	-9.21169	1.91563	954	-4.8087	1.76446e-06	7.47301e-06	0.989731
'RPFC'	'hbo'	'-SRT:visit_Visit1+SRT:visit_Visit8'	-7.48011	1.81925	954	-4.11164	4.26694e-05	0.000148058	0.94756
'RPFC'	'hbo'	'-SRT:visit_Visit7+SRT:visit_Visit8'	1.73158	1.83383	954	0.944243	0.345285	0.450701	0.383663
'RPFC'	'hbo'	'Balance1:visit_Visit1'	27.2685	1.67595	954	16.2705	1.02063e-52	4.89903e-51	1
'RPFC'	'hbo'	'Balance1:visit_Visit7'	18.6245	1.68077	954	11.081	6.28988e-27	1.20766e-25	1
'RPFC'	'hbo'	'Balance1:visit_Visit8'	9.97668	1.5745	954	6.3364	3.62042e-10	2.17225e-09	0.999936
'RPFC'	'hbo'	'Balance2:visit_Visit1'	15.9934	1.66806	954	9.58804	7.53697e-21	9.04437e-20	1
'RPFC'	'hbo'	'Balance2:visit_Visit7'	9.37226	1.58452	954	5.91489	4.62365e-09	2.42111e-08	0.999681
'RPFC'	'hbo'	'Balance2:visit_Visit8'	11.1765	1.5591	954	7.16858	1.51712e-12	1.09233e-11	0.999998
'RPFC'	'hbo'	'CB:visit_Visit1'	6.75838	1.67458	954	4.03587	5.87565e-05	0.000199081	0.938952
'RPFC'	'hbo'	'CB:visit_Visit7'	7.5419	1.58443	954	4.76	2.23574e-06	9.19848e-06	0.988332
'RPFC'	'hbo'	'CB:visit_Visit8'	11.4158	1.5655	954	7.29209	6.4055e-13	4.85469e-12	0.999999
'RPFC'	'hbo'	'CRT:visit_Visit1'	10.7318	1.662	954	6.45716	1.69652e-10	1.0843e-09	0.999961
'RPFC'	'hbo'	'CRT:visit_Visit7'	1.48865	1.57841	954	0.943135	0.345851	0.450701	0.383826
'RPFC'	'hbo'	'CRT:visit_Visit8'	-1.34609	1.54282	954	-0.872486	0.383163	0.486128	0.394847
'RPFC'	'hbo'	'SB:visit_Visit1'	17.614	1.68283	954	10.4669	2.40799e-24	3.65001e-23	1
'RPFC'	'hbo'	'SB:visit_Visit7'	28.9173	1.68241	954	17.188	6.87324e-58	4.94873e-56	1
'RPFC'	'hbo'	'SB:visit_Visit8'	20.3041	1.57362	954	12.9028	3.17691e-35	8.31774e-34	1
'RPFC'	'hbo'	'SRT:visit_Visit1'	9.59524	1.6754	954	5.72713	1.36824e-08	6.794e-08	0.999379
'RPFC'	'hbo'	'SRT:visit_Visit7'	0.383556	1.68527	954	0.227593	0.820011	0.871451	0.618429
'RPFC'	'hbo'	'SRT:visit_Visit8'	2.11514	1.57846	954	1.34	0.180565	0.273699	0.338878
'RPFC'	'hbr'	'-Balance1:visit_Visit1+Balance1:visit_Visit7'	4.35882	1.0689	954	4.07786	4.92432e-05	0.000168834	0.943849
'RPFC'	'hbr'	'-Balance1:visit_Visit1+Balance1:visit_Visit8'	0.0732492	1.04196	954	0.0702992	0.94397	0.964055	0.793441
'RPFC'	'hbr'	'-Balance1:visit_Visit7+Balance1:visit_Visit8'	-4.28557	0.97968	954	-4.37445	1.35139e-05	5.12105e-05	0.9702
'RPFC'	'hbr'	'-Balance2:visit_Visit1+Balance2:visit_Visit7'	1.09643	1.24003	954	0.8842	0.376811	0.480671	0.392934
'RPFC'	'hbr'	'-Balance2:visit_Visit1+Balance2:visit_Visit8'	0.0425887	1.09633	954	0.0388465	0.969021	0.975752	0.856572
'RPFC'	'hbr'	'-Balance2:visit_Visit7+Balance2:visit_Visit8'	-1.05384	1.11065	954	-0.948849	0.342938	0.450701	0.382986
'RPFC'	'hbr'	'-CB:visit_Visit1+CB:visit_Visit7'	1.44919	1.24558	954	1.16347	0.244931	0.347489	0.355983
'RPFC'	'hbr'	'-CB:visit_Visit1+CB:visit_Visit8'	3.04043	1.10418	954	2.75356	0.00600709	0.0141807	0.604508
'RPFC'	'hbr'	'-CB:visit_Visit7+CB:visit_Visit8'	1.59124	1.10488	954	1.44019	0.150142	0.236289	0.330671
'RPFC'	'hbr'	'-CRT:visit_Visit1+CRT:visit_Visit7'	1.77082	1.2265	954	1.4438	0.149123	0.235975	0.330392
'RPFC'	'hbr'	'-CRT:visit_Visit1+CRT:visit_Visit8'	0.805382	1.08421	954	0.742828	0.457769	0.558633	0.418708
'RPFC'	'hbr'	'-CRT:visit_Visit7+CRT:visit_Visit8'	-0.965435	1.09275	954	-0.883492	0.377193	0.480671	0.393049
'RPFC'	'hbr'	'-SB:visit_Visit1+SB:visit_Visit7'	2.95168	1.06185	954	2.77975	0.00554713	0.0132031	0.614554
'RPFC'	'hbr'	'-SB:visit_Visit1+SB:visit_Visit8'	1.30448	1.04497	954	1.24834	0.212212	0.310238	0.347289
'RPFC'	'hbr'	'-SB:visit_Visit7+SB:visit_Visit8'	-1.64719	0.980941	954	-1.6792	0.0934412	0.1583	0.314386
'RPFC'	'hbr'	'-SRT:visit_Visit1+SRT:visit_Visit7'	-4.52322	1.04328	954	-4.33556	1.60832e-05	5.99125e-05	0.967479
'RPFC'	'hbr'	'-SRT:visit_Visit1+SRT:visit_Visit8'	-3.52013	1.02739	954	-3.42628	0.00063803	0.00173352	0.825713
'RPFC'	'hbr'	'-SRT:visit_Visit7+SRT:visit_Visit8'	1.00308	0.966821	954	1.0375	0.299763	0.409156	0.37083
'RPFC'	'hbr'	'Balance1:visit_Visit1'	-1.97095	1.27464	954	-1.54627	0.12237	0.201386	0.322931
'RPFC'	'hbr'	'Balance1:visit_Visit7'	2.38787	1.22162	954	1.95466	0.0509145	0.0962702	0.299864
'RPFC'	'hbr'	'Balance1:visit_Visit8'	-1.8977	1.20317	954	-1.57725	0.11507	0.191562	0.320833
'RPFC'	'hbr'	'Balance2:visit_Visit1'	-2.39298	1.30337	954	-1.83599	0.0666703	0.120007	0.305663
'RPFC'	'hbr'	'Balance2:visit_Visit7'	-1.29655	1.32483	954	-0.97865	0.328001	0.435319	0.378722
'RPFC'	'hbr'	'Balance2:visit_Visit8'	-2.35039	1.21406	954	-1.93598	0.0531654	0.0994262	0.300736
'RPFC'	'hbr'	'CB:visit_Visit1'	-2.44001	1.3115	954	-1.86047	0.0631266	0.115066	0.304414
'RPFC'	'hbr'	'CB:visit_Visit7'	-0.990821	1.32183	954	-0.749583	0.453691	0.556012	0.417329
'RPFC'	'hbr'	'CB:visit_Visit8'	0.600416	1.21156	954	0.495572	0.62031	0.714597	0.484034
'RPFC'	'hbr'	'CRT:visit_Visit1'	-2.39068	1.29994	954	-1.83907	0.0662154	0.119937	0.305504
'RPFC'	'hbr'	'CRT:visit_Visit7'	-0.619864	1.31604	954	-0.471009	0.637742	0.723109	0.492639
'RPFC'	'hbr'	'CRT:visit_Visit8'	-1.5853	1.20788	954	-1.31247	0.189677	0.280319	0.341307
'RPFC'	'hbr'	'SB:visit_Visit1'	-0.368624	1.27181	954	-0.289843	0.771999	0.839003	0.576733
'RPFC'	'hbr'	'SB:visit_Visit7'	2.58305	1.21753	954	2.12155	0.0341327	0.0673303	0.356886
'RPFC'	'hbr'	'SB:visit_Visit8'	0.935858	1.20822	954	0.774578	0.438781	0.542356	0.412366
'RPFC'	'hbr'	'SRT:visit_Visit1'	2.66068	1.26241	954	2.10761	0.0353249	0.069208	0.351703
'RPFC'	'hbr'	'SRT:visit_Visit7'	-1.86254	1.2111	954	-1.53789	0.124407	0.203574	0.323511
'RPFC'	'hbr'	'SRT:visit_Visit8'	-0.859453	1.20392	954	-0.713877	0.475478	0.575368	0.424814
'LVEST'	'hbo'	'-Balance1:visit_Visit1+Balance1:visit_Visit7'	-17.4872	2.75511	954	-6.3472	3.38477e-10	2.07407e-09	0.999939
'LVEST'	'hbo'	'-Balance1:visit_Visit1+Balance1:visit_Visit8'	-26.7287	2.47764	954	-10.788	1.10956e-25	1.99721e-24	1
'LVEST'	'hbo'	'-Balance1:visit_Visit7+Balance1:visit_Visit8'	-9.24144	2.7315	954	-3.38328	0.000745395	0.00198772	0.814447
'LVEST'	'hbo'	'-Balance2:visit_Visit1+Balance2:visit_Visit7'	-8.77888	2.49077	954	-3.52457	0.000444322	0.00126698	0.849794
'LVEST'	'hbo'	'-Balance2:visit_Visit1+Balance2:visit_Visit8'	3.72498	2.50145	954	1.48913	0.136784	0.221313	0.326988
'LVEST'	'hbo'	'-Balance2:visit_Visit7+Balance2:visit_Visit8'	12.5039	2.43041	954	5.14475	3.25152e-07	1.46318e-06	0.995984
'LVEST'	'hbo'	'-CB:visit_Visit1+CB:visit_Visit7'	-2.50281	2.48699	954	-1.00636	0.314496	0.421279	0.374922
'LVEST'	'hbo'	'-CB:visit_Visit1+CB:visit_Visit8'	-7.33021	2.52505	954	-2.90299	0.00378127	0.00907505	0.660714
'LVEST'	'hbo'	'-CB:visit_Visit7+CB:visit_Visit8'	-4.8274	2.43706	954	-1.98083	0.0478972	0.0913535	0.305917
'LVEST'	'hbo'	'-CRT:visit_Visit1+CRT:visit_Visit7'	-5.50659	2.46493	954	-2.23397	0.025716	0.0521563	0.399589
'LVEST'	'hbo'	'-CRT:visit_Visit1+CRT:visit_Visit8'	-10.0089	2.51002	954	-3.98757	7.1854e-05	0.000240627	0.932912
'LVEST'	'hbo'	'-CRT:visit_Visit7+CRT:visit_Visit8'	-4.50229	2.41292	954	-1.86591	0.0623604	0.114394	0.304141
'LVEST'	'hbo'	'-SB:visit_Visit1+SB:visit_Visit7'	-10.7469	2.70227	954	-3.97701	7.50639e-05	0.000248488	0.931532
'LVEST'	'hbo'	'-SB:visit_Visit1+SB:visit_Visit8'	-22.8975	2.47736	954	-9.24271	1.52552e-19	1.6898e-18	1
'LVEST'	'hbo'	'-SB:visit_Visit7+SB:visit_Visit8'	-12.1506	2.69291	954	-4.51206	7.22041e-06	2.77264e-05	0.978355
'LVEST'	'hbo'	'-SRT:visit_Visit1+SRT:visit_Visit7'	-20.4024	2.70135	954	-7.55269	9.96488e-14	8.19967e-13	1
'LVEST'	'hbo'	'-SRT:visit_Visit1+SRT:visit_Visit8'	-4.70788	2.47784	954	-1.9	0.057735	0.107275	0.302457
'LVEST'	'hbo'	'-SRT:visit_Visit7+SRT:visit_Visit8'	15.6945	2.70129	954	5.81002	8.50737e-09	4.29846e-08	0.999535
'LVEST'	'hbo'	'Balance1:visit_Visit1'	46.6192	2.22583	954	20.9446	1.94993e-80	5.61581e-78	1
'LVEST'	'hbo'	'Balance1:visit_Visit7'	29.1319	2.49107	954	11.6945	1.27978e-29	2.6327e-28	1
'LVEST'	'hbo'	'Balance1:visit_Visit8'	19.8905	2.22093	954	8.95592	1.73179e-18	1.84724e-17	1
'LVEST'	'hbo'	'Balance2:visit_Visit1'	27.6326	2.25482	954	12.2549	3.6016e-32	7.97892e-31	1
'LVEST'	'hbo'	'Balance2:visit_Visit7'	18.8537	2.20058	954	8.56763	4.20021e-17	3.90213e-16	1
'LVEST'	'hbo'	'Balance2:visit_Visit8'	31.3576	2.18935	954	14.3228	2.73793e-42	8.76137e-41	1
'LVEST'	'hbo'	'CB:visit_Visit1'	16.6282	2.2624	954	7.34981	4.26249e-13	3.31783e-12	0.999999
'LVEST'	'hbo'	'CB:visit_Visit7'	14.1254	2.18837	954	6.45474	1.72278e-10	1.0843e-09	0.999961
'LVEST'	'hbo'	'CB:visit_Visit8'	9.29797	2.2104	954	4.20646	2.83841e-05	0.000102183	0.95694
'LVEST'	'hbo'	'CRT:visit_Visit1'	13.7555	2.25451	954	6.10132	1.52734e-09	8.45911e-09	0.999841
'LVEST'	'hbo'	'CRT:visit_Visit7'	8.24892	2.1729	954	3.79627	0.000156163	0.000478457	0.904374
'LVEST'	'hbo'	'CRT:visit_Visit8'	3.74663	2.20065	954	1.70251	0.0889857	0.151644	0.313003
'LVEST'	'hbo'	'SB:visit_Visit1'	42.4389	2.21681	954	19.1441	2.19702e-69	3.1637e-67	1
'LVEST'	'hbo'	'SB:visit_Visit7'	31.692	2.44	954	12.9885	1.22894e-35	3.53936e-34	1
'LVEST'	'hbo'	'SB:visit_Visit8'	19.5414	2.23092	954	8.75935	8.82844e-18	9.08068e-17	1
'LVEST'	'hbo'	'SRT:visit_Visit1'	13.246	2.21067	954	5.99186	2.93749e-09	1.59622e-08	0.99976
'LVEST'	'hbo'	'SRT:visit_Visit7'	-7.15643	2.44292	954	-2.92945	0.00347643	0.00848485	0.670343
'LVEST'	'hbo'	'SRT:visit_Visit8'	8.53811	2.23711	954	3.81658	0.000144036	0.000450895	0.907772
'LVEST'	'hbr'	'-Balance1:visit_Visit1+Balance1:visit_Visit7'	-7.36643	2.08179	954	-3.53852	0.000421785	0.00121474	0.853022
'LVEST'	'hbr'	'-Balance1:visit_Visit1+Balance1:visit_Visit8'	-1.29464	1.65905	954	-0.780349	0.435379	0.540471	0.411251
'LVEST'	'hbr'	'-Balance1:visit_Visit7+Balance1:visit_Visit8'	6.0718	2.05614	954	2.95301	0.0032241	0.00800466	0.678821
'LVEST'	'hbr'	'-Balance2:visit_Visit1+Balance2:visit_Visit7'	-1.63038	1.68391	954	-0.968209	0.333185	0.440171	0.380194
'LVEST'	'hbr'	'-Balance2:visit_Visit1+Balance2:visit_Visit8'	-1.91364	1.65581	954	-1.15571	0.24809	0.350245	0.356826
'LVEST'	'hbr'	'-Balance2:visit_Visit7+Balance2:visit_Visit8'	-0.283259	1.73456	954	-0.163303	0.870314	0.911456	0.673541
'LVEST'	'hbr'	'-CB:visit_Visit1+CB:visit_Visit7'	-0.656157	1.68635	954	-0.389098	0.69729	0.775365	0.525466
'LVEST'	'hbr'	'-CB:visit_Visit1+CB:visit_Visit8'	-0.649337	1.66538	954	-0.389903	0.696695	0.775365	0.525108
'LVEST'	'hbr'	'-CB:visit_Visit7+CB:visit_Visit8'	0.00681939	1.75259	954	0.00389103	0.996896	0.996896	0.971434
'LVEST'	'hbr'	'-CRT:visit_Visit1+CRT:visit_Visit7'	-1.93648	1.66208	954	-1.1651	0.244272	0.347489	0.355807
'LVEST'	'hbr'	'-CRT:visit_Visit1+CRT:visit_Visit8'	-4.27056	1.67905	954	-2.54344	0.0111334	0.0239365	0.52192
'LVEST'	'hbr'	'-CRT:visit_Visit7+CRT:visit_Visit8'	-2.33407	1.74759	954	-1.33559	0.182	0.27443	0.339261
'LVEST'	'hbr'	'-SB:visit_Visit1+SB:visit_Visit7'	-4.9592	2.03169	954	-2.44093	0.0148306	0.0314059	0.481051
'LVEST'	'hbr'	'-SB:visit_Visit1+SB:visit_Visit8'	0.465137	1.65265	954	0.281449	0.778427	0.842809	0.581841
'LVEST'	'hbr'	'-SB:visit_Visit7+SB:visit_Visit8'	5.42434	2.01013	954	2.69849	0.00708845	0.0162022	0.583159
'LVEST'	'hbr'	'-SRT:visit_Visit1+SRT:visit_Visit7'	4.64486	2.01652	954	2.3034	0.0214708	0.0444864	0.426611
'LVEST'	'hbr'	'-SRT:visit_Visit1+SRT:visit_Visit8'	1.06832	1.62897	954	0.655821	0.512097	0.609438	0.438095
'LVEST'	'hbr'	'-SRT:visit_Visit7+SRT:visit_Visit8'	-3.57654	2.01032	954	-1.77909	0.0755439	0.131859	0.308677
'LVEST'	'hbr'	'Balance1:visit_Visit1'	2.51525	1.80124	954	1.3964	0.162919	0.250913	0.334142
'LVEST'	'hbr'	'Balance1:visit_Visit7'	-4.85119	2.17642	954	-2.22897	0.026048	0.0524603	0.39766
'LVEST'	'hbr'	'Balance1:visit_Visit8'	1.22061	1.79822	954	0.678788	0.497437	0.596924	0.432666
'LVEST'	'hbr'	'Balance2:visit_Visit1'	-1.64757	1.77364	954	-0.928919	0.353166	0.456107	0.385947
'LVEST'	'hbr'	'Balance2:visit_Visit7'	-3.27794	1.87101	954	-1.75196	0.0801016	0.138971	0.310173
'LVEST'	'hbr'	'Balance2:visit_Visit8'	-3.5612	1.8237	954	-1.95273	0.0511436	0.0962702	0.299954
'LVEST'	'hbr'	'CB:visit_Visit1'	0.0837562	1.77178	954	0.0472724	0.962306	0.972436	0.83764
'LVEST'	'hbr'	'CB:visit_Visit7'	-0.5724	1.87512	954	-0.30526	0.760234	0.8325	0.567711
'LVEST'	'hbr'	'CB:visit_Visit8'	-0.565581	1.83547	954	-0.308139	0.758044	0.8325	0.566076
'LVEST'	'hbr'	'CRT:visit_Visit1'	2.39913	1.76912	954	1.35611	0.175384	0.268673	0.337493
'LVEST'	'hbr'	'CRT:visit_Visit7'	0.462651	1.85798	954	0.249008	0.803408	0.85903	0.603024
'LVEST'	'hbr'	'CRT:visit_Visit8'	-1.87142	1.84928	954	-1.01197	0.311808	0.41963	0.374171
'LVEST'	'hbr'	'SB:visit_Visit1'	-0.0898717	1.79659	954	-0.0500236	0.960114	0.972436	0.831831
'LVEST'	'hbr'	'SB:visit_Visit7'	-5.04907	2.13339	954	-2.36669	0.0181469	0.0378717	0.451555
'LVEST'	'hbr'	'SB:visit_Visit8'	0.375265	1.79726	954	0.208799	0.83465	0.883747	0.633035
'LVEST'	'hbr'	'SRT:visit_Visit1'	0.237723	1.77688	954	0.133787	0.893599	0.925743	0.704829
'LVEST'	'hbr'	'SRT:visit_Visit7'	4.88258	2.1352	954	2.28671	0.0224311	0.046144	0.42008
'LVEST'	'hbr'	'SRT:visit_Visit8'	1.30604	1.79535	954	0.727455	0.467126	0.567646	0.42191
'RVEST'	'hbo'	'-Balance1:visit_Visit1+Balance1:visit_Visit7'	-7.01504	2.58866	954	-2.70991	0.00685088	0.015859	0.587607
'RVEST'	'hbo'	'-Balance1:visit_Visit1+Balance1:visit_Visit8'	-15.7885	2.6598	954	-5.93598	4.08521e-09	2.17878e-08	0.999705
'RVEST'	'hbo'	'-Balance1:visit_Visit7+Balance1:visit_Visit8'	-8.77349	2.67848	954	-3.27555	0.00109257	0.0027846	0.784288
'RVEST'	'hbo'	'-Balance2:visit_Visit1+Balance2:visit_Visit7'	-13.6155	2.66578	954	-5.10751	3.94121e-07	1.74626e-06	0.995521
'RVEST'	'hbo'	'-Balance2:visit_Visit1+Balance2:visit_Visit8'	-15.0922	2.77788	954	-5.43301	7.03551e-08	3.26811e-07	0.998344
'RVEST'	'hbo'	'-Balance2:visit_Visit7+Balance2:visit_Visit8'	-1.47673	2.61981	954	-0.563679	0.573105	0.670952	0.46257
'RVEST'	'hbo'	'-CB:visit_Visit1+CB:visit_Visit7'	2.7159	2.67563	954	1.01505	0.310339	0.419614	0.373762
'RVEST'	'hbo'	'-CB:visit_Visit1+CB:visit_Visit8'	2.38203	2.80688	954	0.848639	0.396295	0.498398	0.398856
'RVEST'	'hbo'	'-CB:visit_Visit7+CB:visit_Visit8'	-0.333871	2.63846	954	-0.12654	0.899331	0.928342	0.713276
'RVEST'	'hbo'	'-CRT:visit_Visit1+CRT:visit_Visit7'	-13.1374	2.66619	954	-4.92742	9.81993e-07	4.2211e-06	0.992544
'RVEST'	'hbo'	'-CRT:visit_Visit1+CRT:visit_Visit8'	-12.1191	2.79977	954	-4.3286	1.65904e-05	6.04815e-05	0.966971
'RVEST'	'hbo'	'-CRT:visit_Visit7+CRT:visit_Visit8'	1.01835	2.64299	954	0.385302	0.7001	0.775495	0.527166
'RVEST'	'hbo'	'-SB:visit_Visit1+SB:visit_Visit7'	-14.1766	2.56453	954	-5.52796	4.18136e-08	2.00705e-07	0.998783
'RVEST'	'hbo'	'-SB:visit_Visit1+SB:visit_Visit8'	-21.4222	2.65526	954	-8.06783	2.13895e-15	1.86672e-14	1
'RVEST'	'hbo'	'-SB:visit_Visit7+SB:visit_Visit8'	-7.24552	2.67439	954	-2.70922	0.00686496	0.015859	0.58734
'RVEST'	'hbo'	'-SRT:visit_Visit1+SRT:visit_Visit7'	-8.78718	2.54133	954	-3.45771	0.000568851	0.00156028	0.833668
'RVEST'	'hbo'	'-SRT:visit_Visit1+SRT:visit_Visit8'	-10.0612	2.64333	954	-3.80627	0.000150076	0.000464753	0.906058
'RVEST'	'hbo'	'-SRT:visit_Visit7+SRT:visit_Visit8'	-1.27406	2.66355	954	-0.47833	0.632525	0.720028	0.490021
'RVEST'	'hbo'	'Balance1:visit_Visit1'	40.1752	2.30527	954	17.4276	2.89781e-59	2.7819e-57	1
'RVEST'	'hbo'	'Balance1:visit_Visit7'	33.1602	2.30806	954	14.3671	1.61819e-42	5.82547e-41	1
'RVEST'	'hbo'	'Balance1:visit_Visit8'	24.3867	2.3901	954	10.2032	2.85625e-23	4.11299e-22	1
'RVEST'	'hbo'	'Balance2:visit_Visit1'	30.676	2.45014	954	12.5201	2.08714e-33	5.00912e-32	1
'RVEST'	'hbo'	'Balance2:visit_Visit7'	17.0605	2.25019	954	7.58183	8.06493e-14	6.83147e-13	1
'RVEST'	'hbo'	'Balance2:visit_Visit8'	15.5838	2.41463	954	6.45391	1.73187e-10	1.0843e-09	0.999961
'RVEST'	'hbo'	'CB:visit_Visit1'	15.5255	2.46296	954	6.30361	4.43812e-10	2.56212e-09	0.999928
'RVEST'	'hbo'	'CB:visit_Visit7'	18.2414	2.25067	954	8.1049	1.60896e-15	1.44806e-14	1
'RVEST'	'hbo'	'CB:visit_Visit8'	17.9076	2.43443	954	7.35597	4.08077e-13	3.26462e-12	0.999999
'RVEST'	'hbo'	'CRT:visit_Visit1'	21.0278	2.44918	954	8.58567	3.63156e-17	3.4863e-16	1
'RVEST'	'hbo'	'CRT:visit_Visit7'	7.8904	2.25415	954	3.50039	0.000486072	0.00135911	0.844087
'RVEST'	'hbo'	'CRT:visit_Visit8'	8.90875	2.4374	954	3.65502	0.000271191	0.000805186	0.878161
'RVEST'	'hbo'	'SB:visit_Visit1'	38.4469	2.29461	954	16.7553	1.97355e-55	1.13677e-53	1
'RVEST'	'hbo'	'SB:visit_Visit7'	24.2703	2.29771	954	10.5628	9.6767e-25	1.54827e-23	1
'RVEST'	'hbo'	'SB:visit_Visit8'	17.0247	2.39577	954	7.10616	2.33433e-12	1.63972e-11	0.999998
'RVEST'	'hbo'	'SRT:visit_Visit1'	16.4622	2.28103	954	7.21699	1.08365e-12	8.00235e-12	0.999999
'RVEST'	'hbo'	'SRT:visit_Visit7'	7.67499	2.28358	954	3.36095	0.000807569	0.00211436	0.808421
'RVEST'	'hbo'	'SRT:visit_Visit8'	6.40093	2.39685	954	2.67056	0.00770142	0.0173282	0.572229
'RVEST'	'hbr'	'-Balance1:visit_Visit1+Balance1:visit_Visit7'	-5.06474	1.72648	954	-2.93356	0.00343116	0.00844594	0.671829
'RVEST'	'hbr'	'-Balance1:visit_Visit1+Balance1:visit_Visit8'	-1.9264	1.76015	954	-1.09445	0.274033	0.383114	0.3638
'RVEST'	'hbr'	'-Balance1:visit_Visit7+Balance1:visit_Visit8'	3.13834	1.88476	954	1.66512	0.0962179	0.162045	0.315237
'RVEST'	'hbr'	'-Balance2:visit_Visit1+Balance2:visit_Visit7'	-0.247971	1.5924	954	-0.155721	0.876286	0.914385	0.681143
'RVEST'	'hbr'	'-Balance2:visit_Visit1+Balance2:visit_Visit8'	2.17212	1.8299	954	1.18702	0.235517	0.337457	0.353475
'RVEST'	'hbr'	'-Balance2:visit_Visit7+Balance2:visit_Visit8'	2.42009	1.85648	954	1.30359	0.192686	0.283131	0.342107
'RVEST'	'hbr'	'-CB:visit_Visit1+CB:visit_Visit7'	4.32312	1.59623	954	2.70833	0.00688323	0.015859	0.586994
'RVEST'	'hbr'	'-CB:visit_Visit1+CB:visit_Visit8'	4.69782	1.84713	954	2.5433	0.0111379	0.0239365	0.521865
'RVEST'	'hbr'	'-CB:visit_Visit7+CB:visit_Visit8'	0.374703	1.86877	954	0.200508	0.841126	0.884103	0.639837
'RVEST'	'hbr'	'-CRT:visit_Visit1+CRT:visit_Visit7'	-6.52353	1.57426	954	-4.14387	3.71822e-05	0.000130591	0.950915
'RVEST'	'hbr'	'-CRT:visit_Visit1+CRT:visit_Visit8'	-0.885155	1.83951	954	-0.48119	0.630492	0.720028	0.489011
'RVEST'	'hbr'	'-CRT:visit_Visit7+CRT:visit_Visit8'	5.63837	1.86239	954	3.0275	0.00253215	0.00634139	0.705008
'RVEST'	'hbr'	'-SB:visit_Visit1+SB:visit_Visit7'	6.54449	1.70058	954	3.84839	0.000126811	0.000405796	0.912913
'RVEST'	'hbr'	'-SB:visit_Visit1+SB:visit_Visit8'	5.9902	1.768	954	3.38812	0.000732512	0.00197162	0.815738
'RVEST'	'hbr'	'-SB:visit_Visit7+SB:visit_Visit8'	-0.554287	1.87605	954	-0.295455	0.767711	0.837503	0.573397
'RVEST'	'hbr'	'-SRT:visit_Visit1+SRT:visit_Visit7'	-3.04322	1.68903	954	-1.80175	0.0719	0.127038	0.307457
'RVEST'	'hbr'	'-SRT:visit_Visit1+SRT:visit_Visit8'	1.37773	1.7524	954	0.786195	0.431948	0.538533	0.410133
'RVEST'	'hbr'	'-SRT:visit_Visit7+SRT:visit_Visit8'	4.42095	1.86291	954	2.37314	0.0178348	0.037492	0.454111
'RVEST'	'hbr'	'Balance1:visit_Visit1'	2.2057	1.82919	954	1.20583	0.228181	0.330232	0.351525
'RVEST'	'hbr'	'Balance1:visit_Visit7'	-2.85904	1.95878	954	-1.4596	0.144729	0.230287	0.329186
'RVEST'	'hbr'	'Balance1:visit_Visit8'	0.279296	1.96413	954	0.142198	0.886953	0.922175	0.695429
'RVEST'	'hbr'	'Balance2:visit_Visit1'	-2.32969	1.87441	954	-1.24289	0.214214	0.311584	0.347819
'RVEST'	'hbr'	'Balance2:visit_Visit7'	-2.57766	1.8128	954	-1.42192	0.155377	0.241884	0.332098
'RVEST'	'hbr'	'Balance2:visit_Visit8'	-0.157569	2.08556	954	-0.0755522	0.939791	0.963202	0.784545
'RVEST'	'hbr'	'CB:visit_Visit1'	-4.7705	1.87762	954	-2.54071	0.0112202	0.0239365	0.520832
'RVEST'	'hbr'	'CB:visit_Visit7'	-0.447379	1.81222	954	-0.246868	0.805064	0.85903	0.604509
'RVEST'	'hbr'	'CB:visit_Visit8'	-0.0726758	2.09725	954	-0.0346529	0.972364	0.975752	0.866734
'RVEST'	'hbr'	'CRT:visit_Visit1'	2.85261	1.86761	954	1.52741	0.12699	0.206628	0.324243
'RVEST'	'hbr'	'CRT:visit_Visit7'	-3.67091	1.80359	954	-2.03534	0.0420931	0.0813611	0.325283
'RVEST'	'hbr'	'CRT:visit_Visit8'	1.96746	2.09824	954	0.937669	0.348652	0.452305	0.384636
'RVEST'	'hbr'	'SB:visit_Visit1'	-3.7846	1.82798	954	-2.07037	0.0386862	0.0752813	0.33799
'RVEST'	'hbr'	'SB:visit_Visit7'	2.75989	1.93986	954	1.42273	0.155142	0.241884	0.332034
'RVEST'	'hbr'	'SB:visit_Visit8'	2.2056	1.97392	954	1.11737	0.264117	0.371052	0.361123
'RVEST'	'hbr'	'SRT:visit_Visit1'	1.38127	1.82101	954	0.758519	0.448327	0.551788	0.415529
'RVEST'	'hbr'	'SRT:visit_Visit7'	-1.66194	1.93443	954	-0.859139	0.39048	0.493237	0.397071
'RVEST'	'hbr'	'SRT:visit_Visit8'	2.759	1.96594	954	1.4034	0.160823	0.249017	0.333575

## Sheet: PFC Processed Data 
Balance	SRT Trial					SRT						SRT + Balance						Balance	CRT Trial					CRT
Visit	ROI	Beta	SE			Visit	ROI	Beta	SE			Visit	ROI	Beta	SE			Visit	ROI	Beta	SE			Visit	ROI	Beta	SE
1	RPFC	27.2685	1.67595			1	RPFC	9.59524	1.6754			1	RPFC	17.614	1.68283			1	RPFC	15.9934	1.66806			1	RPFC	10.7318	1.662
7	RPFC	18.6245	1.68077			7	RPFC	0.383556	1.68527			7	RPFC	28.9173	1.68241			7	RPFC	9.37226	1.58452			7	RPFC	1.48865	1.57841
8	RPFC	9.97668	1.5745			8	RPFC	2.11514	1.57846			8	RPFC	20.3041	1.57362			8	RPFC	11.1766	1.5591			8	RPFC	-1.34609	1.54282
1	LPFC	26.4141	1.81421			1	LPFC	1.23418	1.7984			1	LPFC	19.5803	1.81664			1	LPFC	16.1628	1.87546			1	LPFC	6.6037	1.88592
7	LPFC	19.5489	1.95273			7	LPFC	-0.15946	1.92381			7	LPFC	18.7823	1.94037			7	LPFC	10.6097	1.94753			7	LPFC	6.49488	1.94044
8	LPFC	6.31236	1.8753			8	LPFC	7.86322	1.87471			8	LPFC	9.0288	1.88044			8	LPFC	2.23673	1.88057			8	LPFC	2.47396	1.87573
	RPFC	LPFC																						CRT + Balance
1	-6.23998	-1.88592																						Visit	ROI	Beta	SE
7	-0.84885	-10.1429																						1	RPFC	6.75838	1.67458
8	-15.023	-16.6193																						7	RPFC	7.5419	1.58443
	Visit																							8	RPFC	11.4158	1.5655
	1st Visit	7th Visit	8th Visit							1st Visit	7th Visit	8th Visit						1st Visit	7th Visit	8th Visit				1	LPFC	-1.02607	1.88581
RPFC	27.2685	18.6245	9.97668						RPFC	9.59524	0.383556	2.11514					RPFC	17.614	28.9173	20.3041				7	LPFC	6.76602	1.94282
LPFC	26.4141	19.5489	6.31236						LPFC	1.23418	-0.15946	7.86322					LPFC	19.5803	18.7823	9.0288				8	LPFC	1.14509	1.89241

## Sheet: Vestibular Processed Data
Balance	(SRT Trial)					SRT						SRT + Balance						Balance	(CRT Trial)					CRT
Visit	ROI	Beta	SE			Visit	ROI	Beta	SE			Visit	ROI	Beta	SE			Visit	ROI	Beta	SE			Visit	ROI	Beta	SE
1	RVEST	40.1752	2.30527			1	RVEST	16.4622	2.28103			1	RVEST	38.4469	2.29461			1	RVEST	30.6761	2.45014			1	RVEST	21.0278	2.44918
7	RVEST	33.1602	2.30806			7	RVEST	7.67499	2.28358			7	RVEST	24.2703	2.29771			7	RVEST	17.0605	2.25019			7	RVEST	7.8904	2.25415
8	RVEST	24.3867	2.3901			8	RVEST	6.40093	2.39685			8	RVEST	17.0247	2.39577			8	RVEST	15.5838	2.41463			8	RVEST	8.90875	2.4374
1	LVEST	46.6191	2.22583			1	LVEST	13.246	2.21067			1	LVEST	42.4389	2.21681			1	LVEST	27.6326	2.25482			1	LVEST	13.7555	2.25451
7	LVEST	29.1319	2.49107			7	LVEST	-7.15643	2.44292			7	LVEST	31.6919	2.44			7	LVEST	18.8537	2.20058			7	LVEST	8.24892	2.1729
8	LVEST	19.8905	2.22093			8	LVEST	8.53811	2.23711			8	LVEST	19.5414	2.23092			8	LVEST	31.3576	2.18935			8	LVEST	3.74663	2.20065
	RVEST	LVEST																						CRT + Balance
1	-6.23998	-1.88592																						Visit	ROI	Beta	SE
7	-0.84885	-10.1429																						1	RVEST	15.5255	2.46296
8	-15.023	-16.6193																						7	RVEST	18.2414	2.25067
	Visit																							8	RVEST	17.9076	2.43443
	1st Visit	7th Visit	8th Visit							1st Visit	7th Visit	8th Visit						1st Visit	7th Visit	8th Visit				1	LVEST	16.6282	2.2624
RVEST	40.1752	33.1602	24.3867						RVEST	16.4622	7.67499	6.40093					RVEST	38.4469	24.2703	17.0247				7	LVEST	14.1254	2.18837
LVEST	46.6191	29.1319	19.8905						LVEST	13.246	-7.15643	8.53811					LVEST	42.4389	31.6919	19.5414				8	LVEST	9.29797	2.2104
#VALUE!
																	#VALUE!
	1st Visit	7th Visit	8th Visit							1st Visit	7th Visit	8th Visit							1st Visit	7th Visit	8th Visit
RVEST	30.6761	17.0605	15.5838						RVEST	21.0278	7.8904	8.90875						RVEST	15.5255	18.2414	17.9076
LVEST	27.6326	18.8537	31.3576						LVEST	13.7555	8.24892	3.74663						LVEST	16.6282	14.1254	9.29797
#VALUE!
